# Supplementary material for: Incidence of Lower Extremity Amputation in Romania: A Nationwide 5-Year Cohort Study, 2015–2019
Source: Medicina (Kaunas). 2023 Jun 25;59(7):1199. doi: 10.3390/medicina59071199 (PMC10385247; doi:10.3390/medicina59071199)
Supplement: Supplementary file 1 [file medicina-59-01199-s001.zip]

Archive with 1 entries (1 files):
- medicina-2432429-supplementary.pdf
